# Supplementary material for: Increased CEACAM1 expression on peripheral blood neutrophils in patients with rheumatoid arthritis
Source: Front Immunol. 2022 Dec 14;13:978435. doi: 10.3389/fimmu.2022.978435 (PMC9794574; doi:10.3389/fimmu.2022.978435)
Supplement: Supplementary file 6 [file Table_1.xlsx]

## Sheet: Sheet1
Supplemental Table 1. Differences in clinical background between the remission and non-remission groups for SDAI.
	remission (n=17)	non-remission (n=20)	p value
SDAI, median (IQR)	2.01 (1.01-2.2)	12.24 (5.77–18.56)	<0.001
Interstitial pneumonia, n (%)	1 (6)	4 (20)	0.225
Biologics, n (%)	11 (64)	2 (10)	<0.001
Anti–TNF–α Ab, n (%)	1 (6)	0 (0)	0.459
Anti–IL–6 Ab, n (%)	8 (47)	2 (10)	0.015
Selective T Cell Co–stimulation Modulator, n (%)	2 (12)	0 (0)	0.204
Janus Kinase inhibitor, n (%)	0 (0)	4 (20)	0.147
Methotrexsate, n (%)	9 (53)	8 (40)	0.431
Other csDMARDs, n (%)	11 (65)	10 (50)	0.368
Prednisolone, n (%)	8 (47)	14 (70)	0.157
Abbreviation: Ab; antibody, csDMARD; conventional synthetic disease-modifying antirheumatic drugs, IL; interleukin, IQR; interquartile range, SDAI; simplified disease activity index, TNF; tumor necrosis factor.
